# Supplementary material for: Rapid Detection of microRNA-122 in Serum and Finger Blood Using a Lateral Flow Nucleic Acid Biosensor
Source: Biosensors (Basel). 2025 Jan 17;15(1):58. doi: 10.3390/bios15010058 (PMC11764104; doi:10.3390/bios15010058)
Supplement: Supplementary file 1 [file biosensors-15-00058-s001.zip]

Archive with 1 entries (1 files):
- biosensors-3379169-supplementary.pdf
